# Supplementary material for: Two receptor tyrosine phosphatases dictate the depth of axonal stabilizing layer in the visual system
Source: eLife. 2017 Nov 8;6:e31812. doi: 10.7554/eLife.31812 (PMC5683756; doi:10.7554/eLife.31812)
Supplement: Figure 1—source data 1. [file elife-31812-fig1-data1.xlsx]

## Sheet: Sheet1
control
	M0	M3	M6	Z	lamina
1	0	0	96	40
2	0	0	83	40
3	0	0	87	40
4	0	0	74	40
5	0	0	126	64
6	0	0	198	64
7	0	0	109	50
8	0	0	116	64
9	0	0	121	64
n=9	0	0	1010	466
			21.6738
Lar single mutant
1	0	146	15	59
2	0	117	15	59
3	0	130	10	59
4	0	130	10	59
5	0	131	12	59
6	0	84	19	38
n=6	0	738	81	333	0	721.738
			24.5946			1.13476
ptp69D single
1	0	39	129	67
2	0	35	122	58
3	1	24	112	54
4	2	25	122	66
5	0	25	98	60
6	0	22	120	60
n=6	3	170	703	365	0	791.094
			24			1.10733
DM
	M0	M3	M6	Z	lamina
1	10	1	5	40
2	0	0	6	66
3	0	3	3	63
4	2	9	1	51
5	1	4	9	44
6	1	14	9	51
7	1	9	14	61
	15	40	47	376	712.936	814.936
n=7						0.125163
