# Supplementary material for: Two receptor tyrosine phosphatases dictate the depth of axonal stabilizing layer in the visual system
Source: eLife. 2017 Nov 8;6:e31812. doi: 10.7554/eLife.31812 (PMC5683756; doi:10.7554/eLife.31812)
Supplement: Figure 3—source data 1. [file elife-31812-fig3-data1.xlsx]

## Sheet: Sheet1
control
	M0	M3	M6	Z
1	0	0	96	40
2	0	0	83	40
3	0	0	87	40
4	0	0	74	40
5	0	0	126	64
6	0	0	198	64					Lamina	M0	M3	M6
7	0	0	109	50				control	0	0	0	100
8	0	0	116	64				level 5	0	0.19305	1.73745	98.0695
9	0	0	121	64				level 4	12.2241	27.7582	9.37777	50.6399
n=9	0	0	1010	466				level 3	21.7894	54.5786	18.0053	5.62666
			21.6738					level 2	82.2544	11.4189	1.69741	4.62929
								level 1	97.5649	1.92244	0	0.512651
								DM	87.4837	1.84064	4.90836	5.76733
level 5	M0	M3	M6	Z
1	0	2	92	41
2	0	4	91	41
3	0	1	94	41
4	1	2	110	41
5	0	0	121	41
n=5	1	9	508	205
			25.2683
level 4	M0	M3	M6	Z	lamina
1	27	5	39	41
2	17	11	59	41
3	30	9	37	41
n=3	74	25	135	123	32.588
				310.8
				0.752896
level 3	M0	M3	M6	Z
1	54	11	3	41
2	43	21	7	41
n=2	97	32	10	82	38.7253
				177.725
				0.782106
level 2	M0	M3	M6	Z
1	16	1	1	55
2	13	2	5	55
3	25	2	13	81
4	10	6	9	79
5	10	0	2	29
n=5	74	11	30	299	533.047
				648.047
				0.177456
level 1
	M0	M3	M6	Z
1	3	0	1	79
2	3	0	0	79
3	1	0	0	49
4	3	0	3	49
5	0	0	0	52
6	5	0	0	52
n=6	15	0	4	360	761.258
				780.258
				0.0243509
DM
	M0	M3	M6	Z	lamina
1	10	1	5	40
2	0	0	6	66
3	0	3	3	63
4	2	9	1	51
5	1	4	9	44
6	1	14	9	51
7	1	9	14	61
n=7	15	40	47	376	712.936
			2.71277	814.936
				0.125163
