# Supplementary material for: Two receptor tyrosine phosphatases dictate the depth of axonal stabilizing layer in the visual system
Source: eLife. 2017 Nov 8;6:e31812. doi: 10.7554/eLife.31812 (PMC5683756; doi:10.7554/eLife.31812)
Supplement: Figure 4—source data 1. [file elife-31812-fig4-data1.xlsx]

## Sheet: Sheet1
						control	21.6738
DM+DFn7-9	lamina	M0	M3	M6	Z				lamina	M0	M3	M6
1		3	13	11	65			DM+DFn789	82.8794	2.75671	6.52905	7.83486	100
2		3	6	18	65			DM+DIn1-3	0	0	0	100	100
3		0	2	6	52			DM+DFn1-3	0	0	0	100	100
4		8	11	8	68			DM+DFn4-6	0	0	0.193798	99.8062	100
5		5	13	11	68			DM+DIg1-3Fn1-6	0	0	0.558659	99.4413	100
n=5	571.227	19	45	54	318	689.227		DM+LARDC	91.2548	0.603119	3.61871	4.52339	100
						0.171206		DM+LAR2xCS	86.3908	0.165966	2.98739	10.4559	100
								DM+LAR2xCS	58.7778	16.262	3.78185	21.1784	100
DM+DIn1-3	lamina	M0	M3	M6	Z			DM+LARD1CS	34.7307	31.3485	8.35961	25.5611	100
1		0	0	92	55			DM+LARD2CS	0	0	10	90	100
2		0	0	195	91			ptp69D single	0	0.342466	19.4064	80.2511	100
3		0	0	197	91			DM+LARFL	0	0	1.38504	98.615	100
4		0	0	168	91			PtpM+LARFL	0	0	4.32099	95.679	100
5		0	0	188	91			DM+PtpDintra	96.3315	1.26987	0.141097	2.25755	100
n=5	0	0	0	840	419	908.133		DM+PtpDA1DA2	90.5195	1.26407	3.63421	4.58226	100
						0.924975		DM+PtpDA1	0	0	88.1081	11.8919	100
								LARM	0	0	90.1099	9.89011	100
DM+DFn1-3	lamina	M0	M3	M6	Z			DM+PtpFL	0	0	95.5277	4.47227	100
1		0	0	118	55			LARM+ptpFL	0	0	80.5936	19.4064	100
2		0	0	120	55
3		0	0	101	55
4		0	0	101	55
5		0	0	98	55
n=5	0	0	0	538	275	596.03
						0.902639
DM+DFn4-6	lamina	M0	M3	M6	Z
1		0	1	113	57
2		0	0	104	57
3		0	0	101	57
4		0	0	104	45
5		0	0	93	45
n=5	0	0	1	515	261	565.687
						0.912166
DM+DIg1-3Fn1-6	lamina	M0	M3	M6	Z
1		0	1	124	64
2		0	0	121	64
3		0	0	127	64
4		0	1	172	87
5		0	2	168	87
n=5	0	0	4	712	366	793.262
						0.902602
DM+LARDC
1		1	6	4	69
2		0	2	6	48
3		1	4	5	36
n=3	302.609	2	12	15	153	331.609
						0.0874523
DM+LARDD2
1		0	0	11	56
2		1	4	23	56
3		0	1	9	40
4		0	9	12	63
5		0	4	8	63
n=5	520.532	1	18	63	278	602.532
						0.136092
DM+LAR2xCS
1		14	3	27	53
2		32	2	45	70
3		4	3	15	36
4		22	7	7	45
5		14	5	18	40
n=5	310.841	86	20	112	244	528.841
						0.412222
DM+LARD1CS
1		18	8	34	45
2		34	11	32	45
3		37	11	21	44
4		34	15	27	54
5		45	2	18	54
6		27	5	27	45
n=6	216.039	195	52	159	287	622.039
						0.652693
DM+LARD2CS
1		0	8	98	48
2		0	15	109	48
n=2	0	0	23	207	96	208.069
						1.1054
ptp69D single
1		0	39	129	67
2		0	35	122	58
3		1	24	112	54
4		2	25	122	66
5		0	25	98	60
6		0	22	120	60
n=6	0	3	170	703	365	791.094
						1.10733
DM+LARFL
1		0	1	119	68
2		0	2	110	65
3		0	3	146	65
4		0	1	84	46
5		0	1	78	42
6		0	1	83	42
7		0	1	92	42
n=7	0	0	10	712	370	801.931
						0.900326
PtpM+LARFL
1		0	6	106	57
2		0	8	100	57
3		0	1	131	57
4		0	5	106	57
5		0	1	22	13
n=5	0	0	21	465	241	522.339
						0.93043
DM+PtpDintra
1		6	0	1	46
2		0	0	3	55
3		1	0	1	39
4		0	0	1	40
5		0	1	4	55
6		1	0	4	46
7		1	0	2	46
n=7	682.734	9	1	16	327	708.734
						0.0366851
DM+PtpDA1DA2
1		2	7	8	70
2		0	4	8	50
3		0	5	8	70
4		4	4	3	51
5		2	3	2	51
n=5	572.876	8	23	29	292	632.876
						0.0948054
DM+PtpDA1
1		0	99	11	48
2		0	85	16	64
3		0	85	22	51
4		0	124	12	64
5		0	96	5	55
n=5	0	0	489	66	282	611.202
						0.908047
LARM
1		0	146	15	59
2		0	117	15	59
3		0	130	10	59
4		0	130	10	59
5		0	131	12	59
6		0	84	19	38
n=6	0	0	738	81	333	721.738
						1.13476
DM+PtpFL
1		0	113	6	56
2		0	56	5	15
3		0	161	6	56
4		0	85	1	56
5		0	119	7	56
n=5	0	0	534	25	239	518.004
						1.07914
LARM+ptpFL
1		0	85	8	39
2		0	55	13	42
3		0	76	31	42
4		0	63	20	42
5		0	74	13	41
n=5	0	0	353	85	206	446.481
						0.981005
