# Supplementary material for: Two receptor tyrosine phosphatases dictate the depth of axonal stabilizing layer in the visual system
Source: eLife. 2017 Nov 8;6:e31812. doi: 10.7554/eLife.31812 (PMC5683756; doi:10.7554/eLife.31812)
Supplement: Figure 5—source data 1. [file elife-31812-fig5-data1.xlsx]

## Sheet: Sheet1
control
	lamina	M0	M3	M6	Z					lamina	M0	M3	M6
1		0	121	0	53				DM	14.4703	36.834	42.0365	6.65925
2		0	103	0	53
3		0	101	0	53				DM+LARDC	31.2522	26.6742	34.0989	7.97475
4		0	92	0	53				DM+LARDD2	23.3495	10.3821	47.0506	19.2178
5		0	81	0	53				DM+LAR2xCS	0	14.8746	70.7885	14.3369
6		0	92	0	53				DM+LARD1CS	0	11.0526	67.6316	21.3158
n=6		0	590	0	318				DM+LARD2CS	0	2.73973	71.5068	25.7534
			18.5535						DM+LARFL	0	0	51.8987	48.1013
	0	0	100	0					PtpM	0	0.127389	98.4713	1.40127
									DM+PtpDintra	27.1273	47.8485	23.0993	1.92494
DM									DM+ptpDA1DA2	24.469	15.3995	53.5316	6.59979
	lamina	M0	M3	M6	Z				DM+ptpDA1	0	0	92.2936	7.70642
1		31	28	7	36				DM+PtpFL	0	0	81.6273	18.3727
2		35	27	5	38				LARM	0	0	97.4708	2.52918
3		54	68	15	94
4		30	32	3	40				control	0	0	100	0
5		27	47	2	51
n=5	69.5346	177	202	32	259	0.855297
	14.4703	36.834	42.0365	6.65925
DM+LARDC	lamina	M0	M3	M6	Z
1		20	39	10	49
2		27	24	8	49
3		23	37	5	49
4		27	24	6	49
	113.648	97	124	29	196	0.687478
	31.2522	26.6742	34.0989	7.97475
DM+LARD2	lamina
1		15	67	14	61
2		13	40	19	61
3		6	62	31	61
4		13	44	23	61
n=4	105.704	47	213	87	244	0.766505
	23.3495	10.3821	47.0506	19.2178
DM+LAR2xCS	lamina	M0	M3	M6	Z
1		17	98	18	72
2		42	70	18	72
3		4	74	10	50
4		3	88	9	50
5		17	65	25	56
n=5	0	83	395	80	300	1.00251
	0	14.8746	70.7885	14.3369
DM+LARD1CS	lamina	M0	M3	M6	Z
1		21	60	12	49
2		10	37	45	49
3		7	79	9	58
4		4	81	15	58
n=4	0	42	257	81	214	0.957073
	0	11.0526	67.6316	21.3158
DM+LARD2CS	lamina
1		1	58	18	48
2		4	65	25	48
3		2	63	23	61
4		3	75	28	61
n=4	0	10	261	94	218	0.902426
	0	2.73973	71.5068	25.7534
DM+LARFL	lamina	M0	M3	M6	Z
1		0	65	66	41
2		0	76	34	41
3		0	71	71	41
4		0	31	52	41
5		0	44	43	42
n=5	0	0	287	266	206	1.44688
	0	0	51.8987	48.1013
ptp69D single	lamina
1		0	151	0	45	0
2		0	138	2	45	0
3		0	136	3	45	0
4		1	176	1	67	0
5		0	172	5	67	0
n=5	0	1	773	11	269	1.57287
	0	0.127389	98.4713	1.40127
DM+PtpDintra	lamina
1		45	27	2	46
2		35	12	2	50
3		43	22	2	50
4		51	23	1	50
n=4	98.6478	174	84	7	196	0.728727
	27.1273	47.8485	23.0993	1.92494
DM+PtpDA1DA2	lamina
1		16	66	7	49
2		14	42	5	49
3		12	38	6	49
n=3	66.7358	42	146	18	147	0.75531
	24.469	15.3995	53.5316	6.59979
PtpDA1	lamina
1		0	114	9	70
2		0	131	15	70
3		0	120	14	70
4		0	136	5	70
5		0	116	8	70
n=5	0	0	503	42	280	1.04909
	0	0	92.2936	7.70642
PtpFL	lamina
1		0	73	19	57
2		0	73	16	57
3		0	78	18	57
4		0	87	17	57
n=4	0	0	311	70	228	0.900669
	0	0	81.6273	18.3727
Lar single mutant	lamina	M0	M3	M6	Z
1		0	124	4	51
2		0	96	3	39
3		0	98	1	39
4		0	65	2	39
5		0	118	3	43
n=5	0	0	501	13	211	1.31297
	0	0	97.4708	2.52918
