# Supplementary material for: Two receptor tyrosine phosphatases dictate the depth of axonal stabilizing layer in the visual system
Source: eLife. 2017 Nov 8;6:e31812. doi: 10.7554/eLife.31812 (PMC5683756; doi:10.7554/eLife.31812)
Supplement: Figure 6—source data 1. [file elife-31812-fig6-data1.xlsx]

## Sheet: Sheet1
			control	21.6738
LAR-	lamina	M0	M3	M6	Z
1		0	146	15	59
2		0	117	15	59
3		0	130	10	59
4		0	130	10	59
5		0	131	12	59
6		0	84	19	38
n=6	0	0	738	81	333	721.738	1.13476
	0	0	90.1099	9.89011
LarM+ LARDC
1		0	54	32	41
2		2	42	56	48
3		2	44	68	53
4		0	42	60	53
5		1	35	57	53
n=5	0	5	217	273	248	537.511	0.920912
	0	1.0101	43.8384	55.1515
LarM+UPtp69Dintra
1		2	1	6	58
2		0	2	5	58
3		1	0	7	59
4		0	1	1	59
5		0	1	1	59
n=5	607.043	3	5	20	293	635.043	0.0440915
	95.5908	0.472409	0.787348	3.14939
LarM+ LARFL
1		0	0	103	52
2		0	0	115	52
3		0	0	113	52
4		0	0	110	52
n=4	0	0	0	441	208	450.815	0.978227
	0	0	0	100
LarM+Ptp69DFL
1		0	85	8	39
2		0	55	13	42
3		0	76	31	42
4		0	63	20	42
5		0	74	13	41
n=5	0	0	353	85	206	446.481	0.981005
	0	0	80.5936	19.4064
PTPM
1		0	39	129	67
2		0	35	122	58
3		1	24	112	54
4		2	25	122	66
5		0	25	98	60
6		0	22	120	60
n=6	0	3	170	703	365	791.094	1.10733
	0	0.342466	19.4064	80.2511
PtpM+LARDC
1		50	10	51	53
2		33	8	62	53
3		28	11	47	53
4		22	4	31	39
5		19	10	39	39
n=5	88.6695	152	43	230	237	513.67	0.82738
	17.262	29.591	8.37114	44.7759
PtpM+Ptp69Dintra
1		5	0	12	44
2		6	1	18	44
3		2	0	14	44
4		8	2	19	44
n=4	294.459	21	3	63	176	381.459	0.228072
	77.1928	5.50518	0.786454	16.5155
PtpM+LARFL
1		0	6	106	57
2		0	8	100	57
3		0	1	131	57
4		0	5	106	57
5		0	1	22	13
n=5	0	0	21	465	241	522.339	0.93043
	0	0	4.32099	95.679
PtpM+PtpFL
1	0	0	23	108	73
2	0	0	2	101	50
3	0	0	2	127	60
	0	0	27	336	183	396.631	0.915209
	0	0	7.43802	92.562
U-LARDC
1		0	0	111	39
2		0	1	88	39
3		0	0	93	39
n=3	0	0	1	292	117	253.584	1.15544
	0	0	0.341297	99.6587
U-PtpDintra
1		0	2	126	52
2		0	2	120	52
3		0	0	87	52
4		0	0	101	52
5		0	1	107	52
n=5	0	0	5	541	260	563.519	0.968911
	0	0	0.915751	99.0842
