# Supplementary material for: Two receptor tyrosine phosphatases dictate the depth of axonal stabilizing layer in the visual system
Source: eLife. 2017 Nov 8;6:e31812. doi: 10.7554/eLife.31812 (PMC5683756; doi:10.7554/eLife.31812)
Supplement: Figure 7—source data 1. [file elife-31812-fig7-data1.xlsx]

## Sheet: Sheet1
MARCM clone
control	L	M0	M3	M6	z
1	0	0	2	10	60
2	0	0	1	13	60
3	0	0	0	14	60
4	0	0	0	17	85
		0	3	54	265
	0	0	5.26316	94.7368
					0.215094
DM	L	M0	M3	M6	z
1		0	2	7	112
2		0	1	1	74
3		0	1	7	74
4		0	1	6	100
5		0	1	7	100
		0	6	28	460
	50.4988	0	21.2022	28.299	98.9434
R7 specific rescue
	L	M0	M3	M6	z
1		4	25	73	57		2.16738
2		19	24	40	57
3		4	14	36	23
4		2	9	20	14
5		9	31	71	69
6		0	40	64	69
n=6	141.373	38	143	304	289		626.373
	22.5701	6.06667	22.8298	48.5334
R8 specific rescue
1		2	117	32	75
2		0	123	25	75
3		4	78	27	56
4		0	104	15	53
5		0	118	15	53
	0	6	540	114	312		1.14016
	0	0.909091	81.8182	17.2727
