# Supplementary material for: Two receptor tyrosine phosphatases dictate the depth of axonal stabilizing layer in the visual system
Source: eLife. 2017 Nov 8;6:e31812. doi: 10.7554/eLife.31812 (PMC5683756; doi:10.7554/eLife.31812)
Supplement: Figure 8—source data 1. [file elife-31812-fig8-data1.xlsx]

## Sheet: Sheet1
control		M1	M3	M6	Z
		0	0	1010	466	2.16738
DRI control	lamina	M1	M3	M6	Z
1		43	2	0	44
2		33	2	1	43
3		23	2	2	48
4		54	1	1	44
5		43	1	4	46
6		51	1	2	46
7		19	0	0	40
8		29	0	0	43
9		29	0	0	44
10		25	1	0	43
11		31	4	1	44
	646.18	380	14	11	485	1051.18
						0.385281
AblRNAi1
1		46	10	0	47
2		17	11	1	42
3		34	16	1	40
	143.592	97	37	2	129	279.592
n=3						0.486423
AblRNA2
1		31	14	1	44
2		13	10	0	46
n=2	126.064	44	24	1	90	195.064
						0.353729
EnaRNAi1
1		21	0	0	46
2		21	1	0	46
3		26	1	0	46
4		39	2	0	44
5		20	1	0	46
n=5	362.163	127	5	0	228	494.163
						0.267118
EnaRNAi2
1		18	2	0	44
2		21	1	1	44
n=2	147.73	39	3	1	88	190.73
						0.22545
TrioRNAi1
1		12	0	0	44
2		10	0	0	46
3		11	0	0	46
n=3	261.764	33	0	0	136	294.764
						0.111954
TrioRNAi1
1		7	2	0	43
2		9	0	0	43
n=2	168.395	16	2	0	86	186.395
						0.0965692
U-Abl
1		0	0	0	45
2		3	0	0	45
3		9	0	0	45
4		22	0	1	45
5		2	0	0	45
6		6	0	0	45
7		3	0	0	45
n=7	636.725	45	0	1	315	682.725
						0.067377
U-Ena
1		15	2	0	45
2		29	0	0	45
3		23	3	0	45
4		28	0	0	45
5		23	0	0	45
n=5	364.661	118	5	0	225	487.661
						0.252224
U-Trio
1		19	59	4	45
2		23	31	0	45
3		30	27	0	45
4		31	39	0	45
5		34	22	0	45
n=5	168.661	137	178	4	225	487.661
						0.654143

## Sheet: Sheet2
	lamina	M0	M3	M6		lamina	M0	M3	M6
control	646.18	380	14	11		61.4719	36.1498	1.33184	1.04644
Abl RNAi_1	143.592	97	37	2
Abl RNAi_2	126.064	44	24	1
	269.657	141	61	3		56.8109	29.7057	12.8514	0.632036
Ena RNAi_1	362.163	127	5	0
Ena RNAi_2	147.73	39	3	1
	509.893	166	8	1		74.4486	24.2374	1.16807	0.146008
Trio RNAi_1	261.764	33	0	0
Trio RNAi_2	168.395	16	2	0
	430.159	49	2	0		89.4006	10.1837	0.415663	0
U-Abl	636.725	45	0	1		93.2623	6.59123	0	0.146472
U-Ena	364.661	118	5	0		74.7776	24.1971	1.0253	0
U-Trio	168.661	137	178	4		34.5857	28.0933	36.5008	0.820242
